# Supplementary material for: Baseline Characteristics of Weight-Loss Success in a Personalized Nutrition Intervention: A Secondary Analysis
Source: Nutrients. 2025 Jun 30;17(13):2178. doi: 10.3390/nu17132178 (PMC12251776; doi:10.3390/nu17132178)
Supplement: Supplementary file 1 [file nutrients-17-02178-s001.zip]

Archive with 1 entries (1 files):
- nutrients-3726897-supplementary.pdf
